# Supplementary material for: The Immunological Profile of SARS-CoV-2 Infection in Children Is Linked to Clinical Severity and Age
Source: Int J Mol Sci. 2023 Apr 5;24(7):6779. doi: 10.3390/ijms24076779 (PMC10095251; doi:10.3390/ijms24076779)
Supplement: Supplementary file 1 [file ijms-24-06779-s001.zip]

Archive with 1 entries (1 files):
- ijms-2264867-supplementary.pdf
